# Supplementary material for: Plant-Based, Antioxidant-Rich Snacks Elevate Plasma Antioxidant Ability and Alter Gut Bacterial Composition in Older Adults
Source: Nutrients. 2021 Oct 29;13(11):3872. doi: 10.3390/nu13113872 (PMC8624639; doi:10.3390/nu13113872)
Supplement: Supplementary file 1 [file nutrients-13-03872-s001.zip]

Archive with 1 entries (1 files):
- nutrients-1389014-supplementary.pdf
